# Supplementary material for: Decursin Suppresses Esophageal Squamous Cell Carcinoma Progression via Orchestrated Cell Cycle Deceleration, Apoptotic Activation, and Oncoprotein Degradation
Source: Int J Mol Sci. 2025 Jun 4;26(11):5391. doi: 10.3390/ijms26115391 (PMC12154389; doi:10.3390/ijms26115391)
Supplement: Supplementary file 1 [file ijms-26-05391-s001.zip]

Archive with 1 entries (1 files):
- ijms-3589892-supplementary.pdf
